# Supplementary material for: CT-Based Radiomics to Predict KRAS Mutation in CRC Patients Using a Machine Learning Algorithm: A Retrospective Study
Source: Biomedicines. 2023 Jul 29;11(8):2144. doi: 10.3390/biomedicines11082144 (PMC10452272; doi:10.3390/biomedicines11082144)
Supplement: Supplementary file 1 [file biomedicines-11-02144-s001.zip]

Archive with 1 entries (1 files):
- biomedicines-2503738-supplementary.pdf
